# Supplementary material for: The hemoglobin Gly16β1Asp polymorphism in turbot (Scophthalmus maximus) is differentially distributed across European populations
Source: Fish Physiol Biochem. 2020 Oct 4;46(6):2367–76. doi: 10.1007/s10695-020-00872-y (PMC7584550; doi:10.1007/s10695-020-00872-y)
Supplement: Supplementary file 2 — (XLSX 27 kb) [file 10695_2020_872_MOESM2_ESM.xlsx]

## Sheet: Sheet1
Table S2: Genotypes of the polymorphic α and β-globin genes in the turbot (Scophthalmus maximus) genome across 12 European populations covering the whole distribution range. Sample codes come from the ICES fisheries areas.
Sample code	Sample location	Hbα2 - 16156	Hbα2 -16258	Hbβ1 - 20259	Hbβ2 - 39573	Hbβ2 - 39789
TurADR01	Adriatic Sea	G	G	C	GA	GC
TurADR01	Adriatic Sea	G	G	C	GA	GC
TUR-ADR-05	Adriatic Sea	G	G	C	G	G
TUR-ADR-07	Adriatic Sea	G	G	C	G	G
TurADR12	Adriatic Sea	G	G	C	GA	GC
TurADR03	Adriatic Sea	G	G	CT	G	G
TurADR03	Adriatic Sea	G	G	CT	G	G
Tur-ADR-09	Adriatic Sea	G	G	CT	GA	G
TurADR10	Adriatic Sea	G	G	CT	G	G
TurADR10	Adriatic Sea	G	G	CT	G	G
TUR-ADR-17	Adriatic Sea	G	G	CT	G	G
Tur-ADR-22	Adriatic Sea	G	G	CT	G	G
TurADR26	Adriatic Sea	G	G	CT	G	G
TurADR28	Adriatic Sea	G	G	CT	G	G
TurADR29	Adriatic Sea	G	G	CT	G	G
TUR-ADR-36	Adriatic Sea	G	G	CT	GA	G
TUR-ADR-37	Adriatic Sea	G	G	CT	G	G
TUR-ADR-39	Adriatic Sea	G	G	CT	G	G
TUR-ADR-43	Adriatic Sea	G	G	CT	G	G
TUR-ADR-45	Adriatic Sea	G	G	CT	GA	G
TUR-ADR-49	Adriatic Sea	G	G	CT	GA	G
TurADR02	Adriatic Sea	G	G	T	GA	GC
TurADR02	Adriatic Sea	G	G	T	GA	GC
TurADR06	Adriatic Sea	G	G	T	GA	G
TurADR06	Adriatic Sea	G	G	T	GA	G
TurADR08	Adriatic Sea	G	G	T	GA	G
TurADR08	Adriatic Sea	G	G	T	GA	G
TUR-ADR-11	Adriatic Sea	G	G	T	G	G
TUR-ADR-14	Adriatic Sea	G	G	T	G	G
TurADR15	Adriatic Sea	G	G	T	GA	GC
TurADR16	Adriatic Sea	G	G	T	GA	GC
TurADR18	Adriatic Sea	G	G	T	G	G
TurADR19	Adriatic Sea	G	G	T	GA	G
TUR-ADR-20	Adriatic Sea	G	G	T	GA	G
TUR-ADR-21	Adriatic Sea	G	G	T	GA	G
TUR-ADR-23	Adriatic Sea	G	G	T	G	G
Tur-ADR-30	Adriatic Sea	G	G	T	G	GC
TUR-ADR-38	Adriatic Sea	G	G	T	GA	GC
TUR-ADR-44	Adriatic Sea	G	G	T	G	G
TUR-ADR-47	Adriatic Sea	G	G	T	G	G
TUR-ADR-48	Adriatic Sea	G	G	T	GA	GC
TUR-ADR-48	Adriatic Sea	G	G	T	GA	GC
TUR-ADR-50	Adriatic Sea	G	G	T	G	G
IIId_5118-T	Baltic Sea - North	G	G	C	GA	G
IIId_5119-T	Baltic Sea - North	G	G	C	GA	G
IIId_5120-T	Baltic Sea - North	G	G	C	GA	GC
IIId_5122-T	Baltic Sea - North	G	G	C	G	G
IIId_5122-T	Baltic Sea - North	G	G	C	G	G
IIId_5123	Baltic Sea - North	G	G	C	G	G
IIId_5126	Baltic Sea - North	G	G	C	GA	GC
IIId_5127-T	Baltic Sea - North	G	G	C	GA	G
IIId_5128	Baltic Sea - North	G	G	C	G	G
IIId_5129	Baltic Sea - North	G	G	C	GA	GC
IIId_5130-T	Baltic Sea - North	G	G	C	GA	GC
IIId_5132	Baltic Sea - North	G	G	C	GA	G
IIId_5133	Baltic Sea - North	G	G	C	G	G
IIId_5134	Baltic Sea - North	G	G	C	GA	GC
IIId_5135	Baltic Sea - North	GA	G	C	GA	G
IIId_5136	Baltic Sea - North	GA	G	C	GA	GC
IIId_5137	Baltic Sea - North	G	G	C	GA	G
IIId_5137	Baltic Sea - North	G	G	C	GA	G
IIId_5138	Baltic Sea - North	G	G	C	GA	GC
IIId_5139	Baltic Sea - North	G	G	C	GA	G
IIId_5139	Baltic Sea - North	G	G	C	GA	G
IIId_5140	Baltic Sea - North	G	G	C	GA	G
IIId_5140	Baltic Sea - North	G	G	C	GA	G
IIId_5142	Baltic Sea - North	G	G	C	G	G
IIId_5142	Baltic Sea - North	G	G	C	G	G
IIId_5143	Baltic Sea - North	G	G	C	GA	GC
IIId_5144	Baltic Sea - North	GA	G	C	GA	GC
IIId_5145	Baltic Sea - North	G	G	C	GA	GC
IIId_5145	Baltic Sea - North	G	G	C	GA	GC
IIId_5146	Baltic Sea - North	GA	G	C	GA	G
IIId_5146	Baltic Sea - North	GA	G	C	GA	G
IIId_5147	Baltic Sea - North	GA	G	C	GA	GC
IIId_5147	Baltic Sea - North	GA	G	C	GA	GC
IIId_5148	Baltic Sea - North	G	G	C	G	GC
IIId_5148	Baltic Sea - North	G	G	C	G	GC
IIId_5152	Baltic Sea - North	G	G	C	GA	GC
IIId_5152	Baltic Sea - North	G	G	C	GA	GC
IIId_5153	Baltic Sea - North	G	G	C	GA	G
IIId_5153	Baltic Sea - North	G	G	C	GA	G
IIId_5154	Baltic Sea - North	G	G	C	GA	G
IIId_5156	Baltic Sea - North	G	G	C	GA	G
IIId_5121-T	Baltic Sea - North	G	G	CT	GA	GC
IIId_5124-T	Baltic Sea - North	G	G	CT	GA	G
IIId_5141	Baltic Sea - North	G	G	CT	GA	G
IIId_5141	Baltic Sea - North	G	G	CT	GA	G
BB-02	Baltic Sea - South	G	G	C	G	G
BB-03	Baltic Sea - South	G	G	C	GA	G
BB-04	Baltic Sea - South	G	G	C	GA	GC
BB-05	Baltic Sea - South	G	G	C	G	GC
BB-06	Baltic Sea - South	G	G	C	GA	G
BB-08	Baltic Sea - South	G	G	C	GA	GC
BB-09	Baltic Sea - South	G	G	C	G	GC
BB-10	Baltic Sea - South	G	G	C	GA	G
BB-11	Baltic Sea - South	G	G	C	GA	GC
BB-13	Baltic Sea - South	G	G	C	G	G
BB-14	Baltic Sea - South	G	G	C	G	GC
BB-15	Baltic Sea - South	G	G	C	G	GC
BB-17	Baltic Sea - South	G	G	C	GA	G
BB-18	Baltic Sea - South	G	G	C	GA	GC
BB-20	Baltic Sea - South	G	G	C	GA	G
BB-21	Baltic Sea - South	G	G	C	GA	G
BB-22	Baltic Sea - South	G	G	C	GA	G
BB-24	Baltic Sea - South	G	G	C	G	G
BB-26	Baltic Sea - South	G	G	C	GA	G
BB-27	Baltic Sea - South	G	G	C	GA	GC
BB-28	Baltic Sea - South	G	G	C	GA	G
BB-29	Baltic Sea - South	G	G	C	GA	GC
BB-32	Baltic Sea - South	G	G	C	G	G
BB-33	Baltic Sea - South	G	G	C	GA	G
BB-37	Baltic Sea - South	G	G	C	G	GC
BB-38	Baltic Sea - South	G	G	C	GA	GC
BB-39	Baltic Sea - South	G	G	C	GA	G
BB-40	Baltic Sea - South	G	G	C	GA	GC
BB-41	Baltic Sea - South	G	GA	C	G	GC
BB-42	Baltic Sea - South	G	G	C	G	GC
BB-44	Baltic Sea - South	G	G	C	G	G
BB-46	Baltic Sea - South	G	G	C	G	G
BB-48	Baltic Sea - South	G	G	C	GA	GC
BB-50	Baltic Sea - South	G	G	C	GA	GC
BB-07	Baltic Sea - South	G	G	CT	GA	GC
BB-12	Baltic Sea - South	G	G	CT	GA	G
BB-16	Baltic Sea - South	G	G	CT	GA	G
BB-19	Baltic Sea - South	G	G	CT	G	G
BB-30	Baltic Sea - South	G	G	CT	G	G
BB-31	Baltic Sea - South	G	G	CT	GA	G
BB-35	Baltic Sea - South	G	G	CT	GA	GC
BB-36	Baltic Sea - South	G	G	CT	GA	GC
BB-43	Baltic Sea - South	G	G	CT	GA	G
BB-49	Baltic Sea - South	G	G	CT	GA	G
RS-02	Biscay bay - Southeast	G	G	C	G	GC
RS-03	Biscay bay - Southeast	G	G	C	G	GC
RS-06	Biscay bay - Southeast	G	G	C	GA	GC
RS-08	Biscay bay - Southeast	G	G	C	GA	GC
RS-08	Biscay bay - Southeast	G	G	C	GA	GC
RS-100	Biscay bay - Southeast	GA	G	C	GA	GC
RS-13	Biscay bay - Southeast	G	G	C	G	G
RS-13	Biscay bay - Southeast	G	G	C	G	G
RS-17	Biscay bay - Southeast	G	GA	C	G	G
RS-22	Biscay bay - Southeast	G	G	C	G	G
RS-26	Biscay bay - Southeast	G	G	C	G	G
RS-28	Biscay bay - Southeast	G	G	C	G	G
RS-31	Biscay bay - Southeast	G	G	C	G	G
RS-35	Biscay bay - Southeast	G	G	C	G	G
RS-04	Biscay bay - Southeast	G	G	CT	GA	GC
RS-07	Biscay bay - Southeast	G	G	CT	GA	GC
RS-07	Biscay bay - Southeast	G	G	CT	GA	GC
RS-09	Biscay bay - Southeast	G	G	CT	GA	G
RS-09	Biscay bay - Southeast	G	G	CT	GA	G
RS-10	Biscay bay - Southeast	G	G	CT	G	GC
RS-10	Biscay bay - Southeast	G	G	CT	G	GC
RS-101	Biscay bay - Southeast	G	G	CT	G	GC
RS-11	Biscay bay - Southeast	G	G	CT	GA	G
RS-11	Biscay bay - Southeast	G	G	CT	GA	G
RS-14	Biscay bay - Southeast	G	G	CT	G	G
RS-14	Biscay bay - Southeast	G	G	CT	G	G
RS-15	Biscay bay - Southeast	G	G	CT	G	G
RS-16	Biscay bay - Southeast	G	G	CT	G	GC
RS-21	Biscay bay - Southeast	G	G	CT	G	G
RS-23	Biscay bay - Southeast	G	G	CT	G	G
RS-25	Biscay bay - Southeast	G	G	CT	G	G
RS-27	Biscay bay - Southeast	G	G	CT	G	G
RS-30	Biscay bay - Southeast	G	G	CT	G	GC
RS-32	Biscay bay - Southeast	G	G	CT	GA	GC
RS-33	Biscay bay - Southeast	G	G	CT	GA	G
RS-34	Biscay bay - Southeast	G	G	CT	GA	G
RS-37	Biscay bay - Southeast	G	G	CT	G	GC
RS-40	Biscay bay - Southeast	G	G	CT	G	GC
RS-41	Biscay bay - Southeast	G	G	CT	G	GC
RS-41	Biscay bay - Southeast	G	G	CT	G	GC
RS-89	Biscay bay - Southeast	G	G	CT	G	G
RS-94	Biscay bay - Southeast	G	G	CT	GA	GC
RS-95	Biscay bay - Southeast	G	G	CT	GA	G
RS-96	Biscay bay - Southeast	G	G	CT	G	GC
RS-01	Biscay bay - Southeast	G	G	T	GA	GC
RS-05	Biscay bay - Southeast	G	G	T	GA	GC
RS-12	Biscay bay - Southeast	G	G	T	G	GC
RS-12	Biscay bay - Southeast	G	G	T	G	GC
RS-19	Biscay bay - Southeast	G	G	T	G	GC
RS-20	Biscay bay - Southeast	G	G	T	GA	G
RS-24	Biscay bay - Southeast	G	G	T	GA	G
RS-36	Biscay bay - Southeast	G	G	T	G	GC
RS-39	Biscay bay - Southeast	G	G	T	GA	GC
RS-93	Biscay bay - Southeast	G	G	T	GA	GC
RS-97	Biscay bay - Southeast	G	G	T	GA	G
RS-98	Biscay bay - Southeast	G	G	T	G	G
RS-99	Biscay bay - Southeast	G	G	T	GA	GC
SF-II-14	Iceland	G	G	C	G	G
SF-II-16	Iceland	G	G	C	GA	G
SF-II-18	Iceland	G	G	C	GA	G
SF-II-21	Iceland	G	G	C	GA	G
SF-II-23	Iceland	GA	G	C	G	GC
SF-II-24	Iceland	G	G	C	G	GC
SF-II-15	Iceland	G	G	CT	GA	G
SF-II-19	Iceland	G	G	CT	G	GC
SF-II-22	Iceland	G	G	CT	GA	GC
SF-II-25	Iceland	G	G	CT	GA	GC
SF-II-27	Iceland	G	G	CT	G	G
SF-II-20	Iceland	G	G	T	GA	G
SF-II-26	Iceland	G	G	T	G	G
VIIa_1638	Ireland - East	G	G	C	GA	G
VIIa_1641	Ireland - East	G	G	C	GA	G
VIIa_1643	Ireland - East	G	G	C	GA	GC
VIIa_1645	Ireland - East	G	G	C	G	G
VIIa_1646	Ireland - East	G	G	C	GA	GC
VIIa_1647	Ireland - East	G	G	C	GA	GC
VIIa_1667	Ireland - East	G	G	C	G	G
VIIa_1671	Ireland - East	G	G	C	GA	GC
VIIa_1672	Ireland - East	G	G	C	G	GC
VIIa_1673	Ireland - East	G	G	C	G	GC
VIIa_1675	Ireland - East	G	G	C	GA	G
VIIa_1685	Ireland - East	G	G	C	GA	G
VIIa_2633	Ireland - East	G	G	C	G	G
VIIa_2640	Ireland - East	G	G	C	GA	G
VIIa_3363	Ireland - East	G	G	C	GA	GC
VIIa_3366	Ireland - East	G	GA	C	GA	G
VIIa_3368	Ireland - East	G	G	C	GA	GC
VIIa_3372	Ireland - East	G	G	C	GA	GC
VIIa_3376	Ireland - East	GA	G	C	GA	G
VIIa-01	Ireland - East	G	G	C	GA	G
VIIa-09	Ireland - East	G	G	C	G	GC
VIIa-12	Ireland - East	G	G	C	G	G
VIIa-14	Ireland - East	G	G	C	GA	GC
VIIa-18	Ireland - East	G	G	C	GA	G
VIIa-19	Ireland - East	G	G	C	G	G
VIIa-20	Ireland - East	G	G	C	G	G
VIIa_1639	Ireland - East	G	G	CT	GA	GC
VIIa_1640	Ireland - East	G	G	CT	G	GC
VIIa_1644	Ireland - East	G	G	CT	G	GC
VIIa_1666	Ireland - East	G	GA	CT	GA	GC
VIIa_1669	Ireland - East	G	G	CT	G	GC
VIIa_3369	Ireland - East	G	G	CT	GA	GC
VIIa_3374	Ireland - East	G	G	CT	GA	G
VIIa_VIIa-02	Ireland - East	G	G	CT	G	G
VIIa_VIIa-11	Ireland - East	G	G	CT	GA	GC
VIIa-04	Ireland - East	G	G	CT	GA	G
VIIa-08	Ireland - East	GA	GA	CT	GA	GC
VIIa-10	Ireland - East	G	G	CT	G	G
VIIa-17	Ireland - East	G	G	CT	GA	GC
VIIa-22	Ireland - East	G	G	CT	G	G
VIIa_1648	Ireland - East	G	G	T	GA	G
VIIa_2639	Ireland - East	G	G	T	GA	GC
VIIa_3365	Ireland - East	GA	G	T	G	GC
VIIa_VIIa-05	Ireland - East	G	G	T	GA	GC
VIIa-21	Ireland - East	G	G	T	G	G
IVb_4248	North Sea - Central	G	G	C	G	GC
IVb_4249	North Sea - Central	G	G	C	G	GC
IVb_4254	North Sea - Central	G	G	C	GA	G
IVb_4255	North Sea - Central	G	G	C	G	G
IVb_4256	North Sea - Central	G	G	C	GA	G
IVb_4257	North Sea - Central	G	G	C	GA	G
IVb_4258	North Sea - Central	G	G	C	GA	GC
IVb_4260	North Sea - Central	G	G	C	G	GC
IVb_4261	North Sea - Central	G	G	C	G	GC
IVb_4265	North Sea - Central	G	G	C	G	GC
IVb_4266	North Sea - Central	G	G	C	GA	GC
IVb_4267	North Sea - Central	G	G	C	GA	GC
IVb_4270	North Sea - Central	G	G	C	GA	G
IVb_4271	North Sea - Central	G	G	C	G	GC
IVb_4300	North Sea - Central	G	G	C	GA	GC
IVb_4301	North Sea - Central	G	G	C	GA	G
IVb_5007	North Sea - Central	G	G	C	G	GC
IVb_5011	North Sea - Central	G	G	C	GA	GC
IVb_5017	North Sea - Central	G	GA	C	G	GC
IVb_5021	North Sea - Central	G	G	C	G	GC
IVb_5025	North Sea - Central	G	G	C	GA	GC
IVb_5027	North Sea - Central	G	G	C	GA	G
IVb_5029	North Sea - Central	G	G	C	GA	G
IVb_4250	North Sea - Central	G	G	CT	GA	GC
IVb_4253	North Sea - Central	G	G	CT	G	G
IVb_4272	North Sea - Central	G	G	CT	G	G
IVb_4297	North Sea - Central	G	G	CT	G	GC
IVb_4303	North Sea - Central	G	G	CT	G	G
IVb_4304	North Sea - Central	G	G	CT	G	G
IVb_4305	North Sea - Central	G	G	CT	GA	GC
IVb_5005	North Sea - Central	G	G	CT	G	G
IVb_5006	North Sea - Central	G	G	CT	GA	G
IVb_5010	North Sea - Central	G	G	CT	G	GC
IVb_5020	North Sea - Central	G	G	CT	G	G
IVb_5022	North Sea - Central	G	G	CT	GA	G
IVb_5026	North Sea - Central	G	G	CT	G	G
IVb_5028	North Sea - Central	G	G	CT	G	G
IVb_5030	North Sea - Central	G	G	CT	G	GC
IVb_5032	North Sea - Central	G	G	CT	G	G
IVb_5033	North Sea - Central	G	G	CT	G	G
IVb_4298	North Sea - Central	GA	G	T	G	GC
IVb_4299	North Sea - Central	G	G	T	G	GC
IVb_5004	North Sea - Central	GA	G	T	G	G
IVb_5019	North Sea - Central	G	G	T	G	GC
IVb_5023	North Sea - Central	G	G	T	G	G
IVb_5024	North Sea - Central	G	G	T	G	GC
SF-03	Norwegian Sea	G	G	C	G	G
SF-08	Norwegian Sea	G	G	C	GA	G
SF-08	Norwegian Sea	G	G	C	GA	G
SF-13	Norwegian Sea	G	G	C	GA	G
SF-13	Norwegian Sea	G	G	C	GA	G
SF-41	Norwegian Sea	G	G	C	GA	G
SF-41	Norwegian Sea	G	G	C	GA	G
SF-43	Norwegian Sea	G	G	C	G	GC
SF-45	Norwegian Sea	G	G	C	G	G
SF-00	Norwegian Sea	G	G	CT	G	GC
SF-01	Norwegian Sea	GA	G	CT	GA	GC
SF-02	Norwegian Sea	G	G	CT	GA	GC
SF-05	Norwegian Sea	G	G	CT	GA	G
SF-06	Norwegian Sea	G	GA	CT	GA	GC
SF-07	Norwegian Sea	G	G	CT	GA	GC
SF-09	Norwegian Sea	G	G	CT	G	G
SF-09	Norwegian Sea	G	G	CT	G	G
SF-10	Norwegian Sea	GA	G	CT	GA	G
SF-10	Norwegian Sea	GA	G	CT	GA	G
SF-38	Norwegian Sea	G	G	CT	GA	GC
SF-38	Norwegian Sea	G	G	CT	GA	GC
SF-40	Norwegian Sea	GA	G	CT	G	GC
SF-40	Norwegian Sea	GA	G	CT	G	GC
SF-40	Norwegian Sea	GA	G	CT	G	GC
SF-44	Norwegian Sea	G	G	CT	GA	G
SF-04	Norwegian Sea	G	G	T	G	GC
SF-12	Norwegian Sea	G	G	T	GA	G
SF-12	Norwegian Sea	G	G	T	GA	G
Sev_3107	Sevastopol - Black Sea North	G	G	C	G	G
Sev_3112	Sevastopol - Black Sea North	G	G	C	G	GC
Sev_3115	Sevastopol - Black Sea North	G	G	C	GA	GC
Sev_3118	Sevastopol - Black Sea North	G	G	C	G	GC
Sev_3119	Sevastopol - Black Sea North	G	G	C	GA	GC
Sev_3126	Sevastopol - Black Sea North	G	G	C	G	G
Sev_3985	Sevastopol - Black Sea North	G	G	C	GA	GC
Sev_3990	Sevastopol - Black Sea North	G	G	C	G	G
Sev_3994	Sevastopol - Black Sea North	G	G	C	GA	GC
Sev_3998	Sevastopol - Black Sea North	G	G	C	G	GC
Sevas_3108	Sevastopol - Black Sea North	G	G	C	G	G
Sevas_3991	Sevastopol - Black Sea North	G	G	C	G	G
Sevas_3992	Sevastopol - Black Sea North	G	G	C	G	G
Sevas_3996	Sevastopol - Black Sea North	G	G	C	GA	GC
Sevas_3997	Sevastopol - Black Sea North	G	G	C	G	G
Sevas_3106	Sevastopol - Black Sea North	G	G	CT	GA	GC
Sevas_3109	Sevastopol - Black Sea North	G	G	CT	GA	GC
Sevas_3986	Sevastopol - Black Sea North	G	G	CT	G	GC
Sevas_3987	Sevastopol - Black Sea North	G	G	CT	G	G
Sevas_3988	Sevastopol - Black Sea North	G	G	CT	G	G
Sevas_3993	Sevastopol - Black Sea North	G	G	CT	G	G
Sevas_3995	Sevastopol - Black Sea North	G	G	CT	G	G
Sevas_3999	Sevastopol - Black Sea North	G	G	CT	G	G
Sevas_3116	Sevastopol - Black Sea North	G	G	T	G	G
Sevas_3989	Sevastopol - Black Sea North	G	G	T	G	G
SK-DI-03	Skagerrak	G	G	C	GA	GC
SK-DI-06	Skagerrak	G	GA	C	G	G
SK-DI-06	Skagerrak	G	GA	C	G	G
SK-DI-08	Skagerrak	G	G	C	GA	GC
SK-DI-11	Skagerrak	G	G	C	G	GC
SK-DI-13	Skagerrak	G	G	C	G	G
SK-DI-14	Skagerrak	G	G	C	G	G
SK-DI-15	Skagerrak	G	G	C	GA	G
SK-DI-27	Skagerrak	G	G	C	G	G
SK-DI-28	Skagerrak	G	G	C	G	GC
SK-DI-33	Skagerrak	G	G	C	GA	GC
SK-DI-34	Skagerrak	G	G	C	GA	G
SK-DI-35	Skagerrak	G	G	C	G	GC
SK-DI-39	Skagerrak	G	GA	C	G	G
SK-DI-40	Skagerrak	G	G	C	GA	G
SK-DI-42	Skagerrak	G	G	C	GA	GC
SK-DI-46	Skagerrak	G	G	C	G	G
SK-DI-47	Skagerrak	GA	G	C	GA	G
SK-DI-49	Skagerrak	G	G	C	G	G
SK-DI-02	Skagerrak	G	G	CT	GA	G
SK-DI-02	Skagerrak	G	G	CT	GA	G
SK-DI-04	Skagerrak	G	G	CT	GA	G
SK-DI-07	Skagerrak	G	G	CT	G	G
SK-DI-09	Skagerrak	GA	G	CT	G	GC
SK-DI-10	Skagerrak	G	G	CT	G	G
SK-DI-12	Skagerrak	G	G	CT	GA	G
SK-DI-16	Skagerrak	GA	G	CT	GA	G
SK-DI-22	Skagerrak	G	G	CT	G	GC
SK-DI-23	Skagerrak	G	G	CT	GA	GC
SK-DI-26	Skagerrak	G	G	CT	G	G
SK-DI-36	Skagerrak	G	G	CT	GA	GC
SK-DI-37	Skagerrak	G	G	CT	GA	GC
SK-DI-38	Skagerrak	G	G	CT	G	GC
SK-DI-41	Skagerrak	G	G	CT	G	GC
SK-DI-44	Skagerrak	GA	G	CT	G	G
SK-DI-48	Skagerrak	G	G	CT	G	G
SK-DI-01	Skagerrak	G	G	T	G	G
SK-DI-29	Skagerrak	G	G	T	GA	GC
SK-DI-30	Skagerrak	G	G	T	G	G
SK-DI-45	Skagerrak	G	G	T	GA	GC
R-03	Spanish coast	G	G	C	GA	G
R-41	Spanish coast	G	G	C	GA	G
R-44	Spanish coast	G	G	C	G	GC
R-46	Spanish coast	G	G	C	G	G
R-49	Spanish coast	G	G	C	G	G
R-50	Spanish coast	G	GA	C	GA	GC
R-53	Spanish coast	G	G	C	GA	G
R-62	Spanish coast	G	G	C	G	GC
R-63	Spanish coast	G	G	C	G	GC
R-81	Spanish coast	G	G	C	G	G
R-82	Spanish coast	G	G	C	GA	G
R-89	Spanish coast	G	G	C	GA	GC
R-89	Spanish coast	G	G	C	GA	GC
R-07	Spanish coast	G	G	CT	GA	GC
R-11	Spanish coast	G	G	CT	G	GC
R-24	Spanish coast	G	G	CT	GA	GC
R-42	Spanish coast	G	G	CT	GA	GC
R-43	Spanish coast	G	G	CT	GA	GC
R-54	Spanish coast	G	G	CT	GA	G
R-58	Spanish coast	G	G	CT	GA	GC
R-59	Spanish coast	G	G	CT	GA	GC
R-60	Spanish coast	G	G	CT	G	GC
R-61	Spanish coast	G	G	CT	GA	GC
R-64	Spanish coast	G	G	CT	GA	G
R-68	Spanish coast	G	G	CT	G	GC
R-78	Spanish coast	G	G	CT	G	GC
R-79	Spanish coast	G	G	CT	G	G
R-83	Spanish coast	G	G	CT	G	GC
R-84	Spanish coast	G	G	CT	G	GC
R-85	Spanish coast	G	G	CT	G	G
R-87	Spanish coast	G	G	CT	GA	G
R-88	Spanish coast	G	G	CT	G	G
R-91	Spanish coast	GA	G	CT	G	G
R-91	Spanish coast	GA	G	CT	G
R-40	Spanish coast	G	G	T	GA	G
R-45	Spanish coast	G	G	T	G	G
R-76	Spanish coast	G	G	T	GA	GC
R-77	Spanish coast	G	G	T	GA	GC
R-80	Spanish coast	G	G	T	GA	GC
R-86	Spanish coast	G	G	T	G	G
SM-TR-AKC-01	Turkey - Black Sea South	G	G	C	G	G
SM-TR-AKC-02	Turkey - Black Sea South	G	G	C	GA	GC
SM-TR-AKC-03	Turkey - Black Sea South	G	G	C	GA	G
SM-TR-AKC-04	Turkey - Black Sea South	G	G	C	G	G
SM-TR-AKC-05	Turkey - Black Sea South	G	G	C	G	G
SM-TR-AKC-06	Turkey - Black Sea South	G	G	C	G	G
SM-TR-AKC-09	Turkey - Black Sea South	G	G	C	G	GC
SM-TR-AKC-10	Turkey - Black Sea South	G	G	C	G	G
SM-TR-AKC-13	Turkey - Black Sea South	G	G	C	GA	GC
SM-TR-AKC-15	Turkey - Black Sea South	G	G	C	G	G
SM-TR-AKC-16	Turkey - Black Sea South	G	G	C	GA	GC
SM-TR-AKC-21	Turkey - Black Sea South	G	G	C	GA	G
SM-TR-ERG-01	Turkey - Black Sea South	G	G	C	GA	GC
SM-TR-ERG-02	Turkey - Black Sea South	G	G	C	GA	G
SM-TR-ERG-04	Turkey - Black Sea South	G	G	C	G	G
SM-TR-ERG-05	Turkey - Black Sea South	G	G	C	G	G
SM-TR-ERG-06	Turkey - Black Sea South	G	G	C	G	G
SM-TR-ERG-07	Turkey - Black Sea South	G	G	C	GA	GC
SM-TR-ERG-08	Turkey - Black Sea South	G	G	C	G	G
SM-TR-AKC-07	Turkey - Black Sea South	G	G	CT	G	G
SM-TR-AKC-11	Turkey - Black Sea South	G	G	CT	G	G
SM-TR-AKC-14	Turkey - Black Sea South	G	G	CT	G	GC
SM-TR-AKC-17	Turkey - Black Sea South	G	G	CT	G	G
SM-TR-AKC-18	Turkey - Black Sea South	G	G	CT	G	G
SM-TR-AKC-19	Turkey - Black Sea South	G	G	CT	GA	GC
SM-TR-ERG-03	Turkey - Black Sea South	G	G	CT	GA	G
SM-TR-ERG-09	Turkey - Black Sea South	G	G	CT	G	G
SM-TR-AKC-08	Turkey - Black Sea South	G	G	T	G	G
SM-TR-AKC-12	Turkey - Black Sea South	G	G	T	GA	G
SM-TR-AKC-20	Turkey - Black Sea South	G	G	T	G	G
