# Supplementary material for: The hemoglobin Gly16β1Asp polymorphism in turbot (Scophthalmus maximus) is differentially distributed across European populations
Source: Fish Physiol Biochem. 2020 Oct 4;46(6):2367–76. doi: 10.1007/s10695-020-00872-y (PMC7584550; doi:10.1007/s10695-020-00872-y)
Supplement: Supplementary file 3 — (XLSX 15 kb) [file 10695_2020_872_MOESM3_ESM.xlsx]

## Sheet: Sheet 1
Table S3: Genotypes of the polymorphic α and β-globin genes identified in the turbot (Scophthalmus maximus) genome in 90 individuals of extreme body weight from 10 families from a breeding program reared in the same conditions.
Growth	Weight	Family	Sample code	Hbα2-16156	Hbα2-16258	Hbβ1-20259	Hbβ2-39573	Hbβ2-39789
high	57.4	10	134	G	G	CT	GA	GC
high	59.8	10	237	G	G	C	GA	GC
high	63	10	238	G	G	C	GA	GC
high	65.7	10	465	G	G	C	GA	GC
high	54.6	10	809	G	G	C	GA	GC
low	31.2	10	15	G	G	C	GA	GC
low	28.4	10	135	G	G	CT	GA	GC
low	21.5	10	583	G	G	C	GA	GC
low	32.4	10	807	G	G	CT	GA	GC
low	23.8	10	808	G	G	CT	GA	GC
high	45.3	11	170	G	G	T	GA	GC
high	45.1	11	321	G	G	T	GA	G
high	50.9	11	548	G	G	T	GA	GC
high	52.1	11	616	G	G	T	GA	G
high	47.7	11	845	G	G	T	GA	GC
low	25.7	11	168	G	G	T	GA	GC
low	22.3	11	100	G	G	T	GA	G
low	23	11	325	G	G	T	GA	GC
low	29	11	550	G	G	T	GA	G
low	27.5	11	775	G	G	T	GA	G
high	44.2	12	162	G	G	C	GA	G
high	46.2	12	390	G	G	CT	GA	G
high	47.6	12	466	G	G	CT	GA	G
high	50	12	691	G	G	CT	GA	G
low	25.5	12	163	G	G	CT	GA	G
low	25.8	12	470	G	G	C	GA	G
low	22.1	12	614	G	G	C	GA	G
low	24.7	12	694	G	G	C	GA	G
low	25.8	12	695	G	G	CT	GA	G
high	64.7	14	86	G	G	CT	GA	GC
high	41.1	14	211	G	G	CT	GA	GC
high	40.8	14	537	G	G	CT	GA	GC
high	43	14	662	G	G	CT	GA	GC
high	40.9	14	887	G	G	CT	GA	GC
low	20.6	14	89	G	G	CT	GA	GC
low	24.5	14	215	G	G	CT	GA	GC
low	22.6	14	433	G	G	T	GA	G
low	25	14	435	G	G	CT	GA	GC
low	24.1	14	888	G	G	CT	GA	GC
high	39.4	16	217	G	G	CT	GA	G
high	38.4	16	231	G	G	T	GA	G
high	39.8	16	234	G	GA	T	GA	G
high	42.9	16	457	G	G	T	GA	G
high	40.1	16	669	G	GA	CT	GA	G
low	21.6	16	7	G	GA	T	GA	G
low	18.1	16	219	G	GA	CT	GA	G
low	18.5	16	232	G	GA	CT	GA	G
low	19.2	16	670	G	GA	CT	GA	G
low	20.8	16	682	G	GA	CT	GA	G
high	43.8	18	116	G	G	C	GA	GC
high	48.8	18	118	G	G	CT	GA	GC
high	45.1	18	119	G	G	CT	GA	GC
high	43.5	18	120	G	G	CT	GA	GC
high	49.1	18	741	G	G	CT	GA	GC
low	22.8	18	117	G	G	CT	GA	GC
low	21.7	18	520	G	G	CT	GA	GC
low	21.8	18	742	G	G	CT	GA	GC
low	23.1	18	744	G	G	CT	GA	GC
low	21.7	18	795	G	G	CT	GA	GC
high	45.3	19	269	G	G	CT	GA	G
high	37.7	19	447	G	G	CT	GA	G
high	37.9	19	493	G	G	CT	GA	G
high	40.2	19	719	G	G	T	GA	G
high	44.1	19	720	G	G	CT	GA	G
low	18.6	19	43	G	G	T	GA	G
low	15.4	19	222	G	G	CT	GA	G
low	19	19	268	G	G	CT	GA	G
low	19.8	19	540	G	G	CT	GA	G
low	17.3	19	897	G	G	T	GA	G
high	49.8	20	122	G	G	CT	GA	G
high	43.6	20	123	G	G	CT	GA	G
high	40.5	20	483	G	G	CT	GA	G
high	45.7	20	706	G	G	T	GA	G
high	39.8	20	797	G	G	T	GA	G
low	22	20	35	G	G	T	GA	G
low	20	20	125	G	G	T	GA	G
low	25	20	571	G	G	T	GA	G
low	19	20	573	G	G	CT	GA	G
low	24.2	20	707	G	G	CT	GA	G
high	40.3	32	147	G	G	CT	GA	GC
high	50	32	335	GA	G	T	GA	GC
high	36.7	32	375	GA	G	T	GA	GC
high	36.5	32	559	GA	G	T	GA	GC
high	39.1	32	824	GA	G	T	GA	GC
low	20.6	32	146	G	G	CT	GA	GC
low	20.9	32	150	GA	G	T	GA	GC
low	20.1	32	556	G	G	CT	GA	GC
low	20.9	32	599	GA	G	T	GA	GC
low	18	32	600	G	G	CT	GA	GC
