# Supplementary material for: The hemoglobin Gly16β1Asp polymorphism in turbot (Scophthalmus maximus) is differentially distributed across European populations
Source: Fish Physiol Biochem. 2020 Oct 4;46(6):2367–76. doi: 10.1007/s10695-020-00872-y (PMC7584550; doi:10.1007/s10695-020-00872-y)
Supplement: Supplementary file 4 — (XLSX 14 kb) [file 10695_2020_872_MOESM4_ESM.xlsx]

## Sheet: Sheet 1
Table S4: Genetic diversity for the five Hb polymorphisms detected for α- and β-globins in the turbot (Scophthalmus maximus) genome in the 13 populations analyzed throughout its distribution range. Ho: observed heterozygosity, He: expected heterozytosity; f (A1) and f (A2) allelic frequencies; Fis: intrapopulation fixation index.
		Ho	He	f (A1)	f (A2)	Fis
Adriatic Sea
	Hbα2_16156	0.000	0.000	0.000	1000	na
	Hbα2_16258	0.000	0.000	0.000	1000	na
	Hbβ1_20259	0.388	0.43	0.694	0.306	0.0976
	Hbβ2_39573	0.444	0.351	0.222	0.778	-0.2727
	Hbβ2_39789	0.222	0.2	0.111	0.889	-0.1111
Baltic Sea - North
	Hbα2_16156	0.151	0.142	0.076	0.924	-0.0667
	Hbα2_16258	0.000	0.000	0.000	1000	na
	Hbβ1_20259	0.091	0.088	0.045	0.955	-0.0323
	Hbβ2_39573	0.818	0.491	0.409	0.591	-0.6842
	Hbβ2_39789	0.424	0.339	0.212	0.788	-0.2549
Baltic Sea - South
	Hbα2_16156	0.000	0.000	0.000	1000	na
	Hbα2_16258	0.023	0.023	0.011	0.989	na
	Hbβ1_20259	0.227	0.204	0.114	0.886	-0.1169
	Hbβ2_39573	0.659	0.447	0.330	0.670	-0.4828
	Hbβ2_39789	0.455	0.355	0.227	0.773	-0.2836
Biscay bay - Southeast
	Hbα2_16156	0.021	0.979	0.010	0.990	na
	Hbα2_16258	0.021	0.979	0.010	0.990	na
	Hbβ1_20259	0.5	0.505	0.500	0.500	0.0105
	Hbβ2_39573	0.417	0.333	0.208	0.792	-0.2533
	Hbβ1_39789	0.521	0.389	0.260	0.740	-0.3429
Iceland
	Hbα2_16156	0.077	0.077	0.038	0.962	na
	Hbα2_16258	0.000	0.000	0.000	1000	na
	Hbβ1_20259	0.385	0.471	0.346	0.654	0.1892
	Hbβ2_39573	0.538	0.409	0.269	0.731	-0.3333
	Hbβ2_39789	0.385	0.323	0.192	0.808	-0.2000
Ireland - East
	Hbα2_16156	0.067	0.065	0.033	0.967	-0.0233
	Hbα2_16258	0.067	0.065	0.033	0.967	-0.0233
	Hbβ1_20259	0.311	0.396	0.267	0.733	0.2153
	Hbβ2_39573	0.622	0.433	0.311	0.689	-0.4426
	Hbβ2_39789	0.511	0.385	0.256	0.744	-0.3333
North Sea - Central
	Hbα2_16156	0.043	0.043	0.022	0.978	-0.0112
	Hbα2_16258	0.022	0.022	0.011	0.989	na
	Hbβ1_20259	0.37	0.436	0.315	0.685	0.1547
	Hbβ2_39573	0.37	0.305	0.185	0.815	-0.2162
	Hbβ2_39789	0.522	0.39	0.261	0.739	-0.3433
Norwegian Sea
	Hbα2_16156	0.167	0.158	0.079	0.921	-0.0588
	Hbα2_16258	0.056	0.056	0.026	0.974	na
	Hbβ1_20259	0.611	0.518	0.395	0.605	-0.1856
	Hbβ2_39573	0.667	0.468	0.316	0.684	-0.4400
	Hbβ2_39789	0.5	0.392	0.237	0.763	-0.2857
Sevastopol - Black Sea North
	Hbα2_16156	0.000	0.000	0.000	1000	na
	Hbα2_16258	0.000	0.000	0.000	1000	na
	Hbβ1_20259	0.32	0.372	0.240	0.760	0.1429
	Hbβ2_39573	0.28	0.246	0.140	0.860	-0.1429
	Hbβ2_39789	0.44	0.35	0.220	0.780	-0.2632
Skagerak
	Hbα2_16156	0.105	0.101	0.053	0.947	-0.0423
	Hbα2_16258	0.053	0.052	0.026	0.974	-0.0137
	Hbβ1_20259	0.421	0.438	0.316	0.684	0.0390
	Hbβ2_39573	0.447	0.352	0.224	0.776	-0.2759
	Hbβ2_39789	0.421	0.337	0.211	0.789	-0.2542
Spanish coast
	Hbα2_16156	0.026	0.026	0.013	0.987	na
	Hbα2_16258	0.026	0.026	0.013	0.987	na
	Hbβ1_20259	0.526	0.494	0.421	0.579	-0.0663
	Hbβ2_39573	0.526	0.393	0.263	0.737	-0.3455
	Hbβ2_39789	0.553	0.405	0.276	0.724	-0.3704
Turkey - Black Sea South
	Hbα2_16156	0.000	0.000	0.000	1000	na
	Hbα2_16258	0.000	0.000	0.000	1000	na
	Hbβ1_20259	0.267	0.364	0.233	0.767	0.2704
	Hbβ1_39573	0.367	0.305	0.183	0.817	-0.2083
	Hbβ2_39789	0.267	0.235	0.133	0.867	-0.1373
