# Supplementary material for: The hemoglobin Gly16β1Asp polymorphism in turbot (Scophthalmus maximus) is differentially distributed across European populations
Source: Fish Physiol Biochem. 2020 Oct 4;46(6):2367–76. doi: 10.1007/s10695-020-00872-y (PMC7584550; doi:10.1007/s10695-020-00872-y)
Supplement: Supplementary file 5 — (XLSX 23 kb) [file 10695_2020_872_MOESM5_ESM.xlsx]

## Sheet: Sheet 1
Table S5: A) Pairwise Fst values between the 12 turbot (Scophthalmus maximus) populations for the Hbβ1 polymorphism; B) P values of the correspondent contingency chi-square to test for significant differentiation
A
Fst	Adriatic Sea	Baltic Sea - North	Baltic Sea - South	Biscay bay - Southeast	Iceland	Ireland - East	North Sea - Central	Norwegian Sea	Sevastopol - Black Sea North	Skagerrak	Spanish coast
Baltic Sea - North	0.6096
Baltic Sea - South	0.5217	0.0178
Biscay bay - Southeast	0.0629	0.3759	0.2872
Iceland	0.1968	0.3028	0.1528	0.0214
Ireland - East	0.3006	0.1440	0.0614	0.0979	-0.0149
North Sea - Central	0.2407	0.1901	0.1023	0.0574	-0.0272	-0.0074
Norwegian Sea	0.1520	0.3355	0.2050	0.0045	-0.0270	0.0182	-0.0055
Sevastopol - Black Sea North	0.3280	0.1382	0.0426	0.1158	-0.0063	-0.0170	-0.0042	0.0328
Skagerrak	0.2398	0.2004	0.1062	0.0560	-0.0265	-0.0080	-0.0134	-0.0053	-0.0039
Spanish coast	0.1287	0.3098	0.2117	0.0009	-0.0144	0.0394	0.0115	-0.0165	0.0538	0.0107
Turkey - Black Sea South	0.3387	0.1237	0.0366	0.1249	-0.0022	-0.0145	-0.0001	0.0387	-0.0226	-0.0001	0.0609
B
P-Value	Adriatic Sea	Baltic Sea - North	Baltic Sea - South	Biscay bay - Southeast	Iceland	Ireland - East	North Sea - Central	Norwegian Sea	Sevastopol - Black Sea North	Skagerrak	Spanish coast
Baltic Sea - North	0.00000
Baltic Sea - South	0.00000	0.15860
Biscay bay - Southeast	0.01256	0.00000	0.00000
Iceland	0.00513	0.00060	0.01270	0.18660
Ireland - East	0.00000	0.00007	0.01310	0.00153	0.46896
North Sea - Central	0.00008	0.00002	0.00122	0.01202	0.81328	0.52084
Norwegian Sea	0.00334	0.00000	0.00108	0.34271	0.79732	0.20743	0.41533
Sevastopol - Black Sea North	0.00000	0.00352	0.09124	0.00295	0.41697	0.84049	0.43321	0.16325
Skagerrak	0.00005	0.00005	0.00143	0.01879	0.80904	0.50120	1	0.52929	0.42029
Spanish coast	0.00119	0.00000	0.00000	0.36111	0.63899	0.04702	0.20659	0.83922	0.03554	0.23849
Turkey - Black Sea South	0.00000	0.00303	0.06954	0.00098	0.29683	0.70153	0.35686	0.11159	1	0.33818	0.02643
